# Supplementary material for: Microclimate of Grape Bunch and Sunburn of White Grape Berries: Effect on Wine Quality
Source: Foods. 2023 Feb 1;12(3):621. doi: 10.3390/foods12030621 (PMC9914167; doi:10.3390/foods12030621)
Supplement: Supplementary file 1 [file foods-12-00621-s001.zip]

Archive with 1 entries (1 files):
- foods-2166614-supplementary.pdf
